# Supplementary material for: The Diagnostic Performance of a Clinical Diagnosis of Diabetic Kidney Disease
Source: Life (Basel). 2023 Jun 30;13(7):1492. doi: 10.3390/life13071492 (PMC10381424; doi:10.3390/life13071492)
Supplement: Supplementary file 1 [file life-13-01492-s001.zip]

Archive with 1 entries (1 files):
- life-2432809-supplementary.pdf
